# Supplementary material for: Genetic, Diversity, and Muscle Quality Among Red and Green Color Morphs of Asian Swimming Crab (Charybdis japonica): Implications for Accurate Species Recognition and Sustainable Management
Source: Foods. 2025 Jul 18;14(14):2516. doi: 10.3390/foods14142516 (PMC12294135; doi:10.3390/foods14142516)
Supplement: Supplementary file 1 [file foods-14-02516-s001.zip]

Archive with 1 entries (1 files):
- foods-3688081-supplementary.pdf
